# Supplementary material for: Hole-Patterned Pellicles: A Structural Approach for Improved Extreme Ultraviolet Transmittance and Mechanical Behavior
Source: Materials (Basel). 2025 Dec 23;19(1):56. doi: 10.3390/ma19010056 (PMC12786459; doi:10.3390/ma19010056)
Supplement: Supplementary file 1 [file materials-19-00056-s001.zip]

Archive with 1 entries (1 files):
- materials-3993068-supplementary.pdf
